# Supplementary material for: Interaction of 6-Thioguanine with Aluminum Metal–Organic Framework Assisted by Mechano-Chemistry, In Vitro Delayed Drug Release, and Time-Dependent Toxicity to Leukemia Cells
Source: Nanomaterials (Basel). 2024 Sep 29;14(19):1571. doi: 10.3390/nano14191571 (PMC11477990; doi:10.3390/nano14191571)
Supplement: Supplementary file 1 [file nanomaterials-14-01571-s001.zip]

Archive with 1 entries (1 files):
- nanomaterials-3159066-supplementary.pdf
